# Supplementary material for: Bioimaging and Sensing Thiols In Vivo and in Tumor Tissues Based on a Near-Infrared Fluorescent Probe with Large Stokes Shift
Source: Molecules. 2023 Jul 27;28(15):5702. doi: 10.3390/molecules28155702 (PMC10419645; doi:10.3390/molecules28155702)
Supplement: Supplementary file 1 [file molecules-28-05702-s001.zip]

Archive with 1 entries (1 files):
- molecules-2517402-supplementary.pdf
